# Supplementary material for: Comparative transcriptome analysis of lufenuron-resistant and susceptible strains of Spodoptera frugiperda (Lepidoptera: Noctuidae)
Source: BMC Genomics. 2015 Nov 21;16:985. doi: 10.1186/s12864-015-2183-z (PMC4654862; doi:10.1186/s12864-015-2183-z)
Supplement: Additional file 8: — Differentially expressed transcripts between resistant and susceptible strains of S. frugiperda to lufenuron. (XLS 95 kb) [file 12864_2015_2183_MOESM8_ESM.xls]

## Sheet: Resistente vs. Suscetivel s...
Transcript Identification	Seq. Description	Fold Change	p-value	Expression
L_2284_T_2/13	15-hydroxyprostaglandin dehydrogenase	INF	0.0460514	++++
L_2519_T_1/2	26s protease regulatory subunit 6b	INF	0.0105418	++++
L_1610_T_2/2	26s protease regulatory subunit 8-like	5.31473	0.0115257	-
L_2616_T_3/5	26s protease regulatory subunit s10b	-7.2766	0.00647388	+
L_2616_T_5/5	26s protease regulatory subunit s10b	-58.125	0.0205789	++
L_4248_T_1/3	26s proteasome non-atpase regulatory subunit 10-like	INF	0.0376376	++++
L_2044_T_1/2	26s proteasome non-atpase regulatory subunit 13	14.6091	0.0513453	--
L_4510_T_1/4	26s proteasome non-atpase regulatory subunit 13	38.6364	0.00307543	--
L_3604_T_4/5	26s proteasome non-atpase regulatory subunit 5-like	4.44118	0.00544106	-
L_411_T_4/5	26s proteasome non-atpase regulatory subunit 6	INF	0.0013574	++++
L_2973_T_1/2	26s proteasome non-atpase regulatory subunit 8	7.96215	0.0409042	-
L_4610_T_1/1	26s proteasome non-atpase regulatory subunit 8	INF	0	++++
L_1073_T_2/2	26s proteasome non-atpase regulatory subunit 9-like	INF	0.00695732	++++
L_2753_T_6/13	28s ribosomal protein mitochondrial-like	66.75	0.038682	--
L_814_T_1/1	2-oxoisovalerate dehydrogenase subunit mitochondrial	-260.263	0.0263492	+++
L_2301_T_3/3	3-hydroxy-3-methylglutaryl-coenzyme a reductase	INF	0.041566	++++
L_1751_T_6/6	3-hydroxyacyl- dehydrogenase	INF	0.0302923	++++
L_4793_T_1/2	3-hydroxyacyl- dehydrogenase type-2-like	5.10905	0.0548626	-
L_1146_T_4/5	3-oxoacyl-acyl-carrier-protein reductase	INF	0.027031	++++
L_176_T_10/12	3-oxoacyl-acyl-carrier-protein reductase	19.4762	0.0458621	--
L_198_T_7/9	60s ribosomal protein l30	-110.222	0.00323812	+++
L_1515_T_2/3	accessory gland protein	INF	0.0527672	++++
L_499_T_1/6	activating signal cointegrator 1 complex subunit 1-like	-68.5556	0.0125632	++
L_2249_T_2/3	acyl- dehydrogenase family member mitochondrial-like isoform x1	-8.25532	0.00186691	+
L_1840_T_1/2	acyl- delta desaturase-like	-7.52857	0.0541973	+
L_195_T_2/8	acyl- oxidase	-9.88136	0.0121478	+
L_195_T_6/8	acyl- oxidase	INF	0.0124063	++++
L_2072_T_3/12	acyl- oxidase	INF	0.0509281	++++
L_3999_T_1/8	adenosine deaminase related growth factor	5.4375	0.0447585	-
L_2426_T_2/2	adenylate cyclase	INF	0.0533084	++++
L_3962_T_4/4	adenylate cyclase	INF	0.0402829	++++
L_4043_T_2/2	adhesion-like transmembrane protein	-119.889	0.0415888	+++
L_2536_T_5/9	aggrecan core	INF	0.0300636	++++
L_273_T_1/3	alcohol dehydrogenase	-18.0881	0.0154395	++
L_772_T_4/8	aldehyde dehydrogenase	-8.93125	0.0338166	+
L_4996_T_3/4	aldehyde oxidase	6.66555	0.00977026	-
L_2392_T_1/1	aliphatic nitrilase	INF	0.0311446	++++
L_1629_T_3/9	alkaline a-like	21.4335	0.0087476	--
L_1426_T_6/7	alkaline nuclease	14	0.0539957	--
L_1426_T_7/7	alkaline nuclease	4.26163	0.0366511	-
L_1442_T_7/8	alkaline phosphatase	4.82353	0.0527672	-
L_1177_T_3/3	alpha-amylase	INF	0.00910841	++++
L_956_T_8/12	alpha-tocopherol transfer	INF	0.00546777	++++
L_956_T_9/12	alpha-tocopherol transfer	INF	0.00376694	++++
L_2383_T_5/6	amidophosphoribosyltransferase	INF	0.0146114	++++
L_336_T_3/5	amino acid transporter	8.27907	0.0547805	-
L_3912_T_2/3	aminopeptidase n-like	-4.02976	0.0486832	+
L_4822_T_3/4	amp dependent coa ligase	13.434	0.0299252	--
L_4550_T_1/2	androgen-dependent tfpi-regulating protein	7.30884	0.0444102	-
L_6252_T_1/2	androgen-dependent tfpi-regulating protein	28.6102	0.0409777	--
L_2711_T_3/8	antennal binding protein	-9.23973	0.0417463	+
L_2711_T_7/8	antennal binding protein	-7.84768	0.0344448	+
L_3530_T_1/4_	antennal esterase cxe5	INF	0.0145765	++++
L_2821_T_1/5	antibacterial peptide	-30.5417	0.00448949	++
L_587_T_2/2	apolipoprotein d-like	76	0.0529294	--
L_944_T_10/11	apolipoprotein of lipid transfer particle-iii	INF	0.0188193	++++
L_3425_T_4/4	argininosuccinate synthetase	-52.3333	0.0385359	++
L_619_T_2/4	aspartate aminotransferase	INF	0.0448384	++++
L_899_T_3/9	aspartyl asparaginyl beta-hydroxylase	-7.76923	0.039737	+
L_4921_T_2/2	atp-dependent rna helicase ddx51-like	INF	0.0153743	++++
L_1764_T_9/9	beta tubulin	INF	0.0507091	++++
L_470_T_5/5	beta-galactosidase	INF	0.0485463	++++
L_1461_T_2/12	beta-glucosidase precursor	-12.45	0.0138978	++
L_4508_T_3/6	beta-glucosidase precursor	INF	0.0263279	----
L_656_T_5/93	bilin-binding protein	31.2801	0.0196697	--
L_2056_T_3/3	biogenesis of lysosome-related organelles complex 1 subunit 1-like	INF	0.00846894	++++
L_561_T_8/8	bmp-2 protein	INF	0.00695732	++++
L_4694_T_1/2	bombyxin c-1 precursor	INF	0.0376316	----
L_652_T_9/14	calmodulin-like protein 4-like	INF	0.0478274	++++
L_2684_T_1/4	cap-specific mrna (nucleoside-2 -o-)-methyltransferase 1-like	-7.54194	0.01632	+
L_366_T_2/6	carboxyl choline esterase cce006b	INF	0.0176793	++++
L_4453_T_2/2	carboxyl choline esterase cce016a	INF	0.0402387	++++
L_2045_T_5/7	carboxyl choline esterase cce016b	-128.111	0.0444465	+++
L_2281_T_5/8	carboxyl choline esterase cce016b	INF	0.000808919	++++
L_2894_T_8/9	carboxylesterase	INF	0.00306065	++++
L_597_T_8/10	carboxylesterase	-4.78682	0.0110762	+
L_4254_T_2/2	carboxypeptidase a2-like	INF	0.0175817	----
L_5273_T_5/6	caspase-3	INF	0.00854472	----
L_3947_T_1/1	ccaat enhancer-binding protein zeta-like isoform x2	-4.01515	0.0415292	+
L_5081_T_1/2	cell cycle checkpoint control protein rad9a-like isoform x2	41.25	0.0355504	--
L_5402_T_1/2	cell cycle checkpoint protein rad1-like	13.1667	0.0522076	--
L_3164_T_7/10	cell growth-regulating nucleolar	18.1579	0.0117156	--
L_4156_T_2/2	cg13419	-6.54	0.0344404	+
L_2252_T_1/3	cg3430 cg3430-pa	INF	0.0502752	++++
L_630_T_1/3	cg3595	INF	0.0232603	++++
L_2742_T_1/3	cg3655 cg3655-pb	INF	0.0135431	++++
L_2698_T_2/2	cg5783 cg5783-pa	-9.30909	0.00696493	+
L_971_T_2/3	cg7953	INF	0.0184476	++++
L_2077_T_6/7	cg8315-like protein	INF	0.00891566	++++
L_4801_T_1/2	chaperone protein	38.12	0.0411035	--
L_721_T_4/5	chitin binding domain 3 protein	21.1649	0.049241	--
L_425_T_4/4	chondroitin proteoglycan 2- partial	-146.667	0.0344439	+++
L_2092_T_1/3	chymotrypsin-like proteinase 5a precursor	INF	0.0354828	++++
L_5667_T_1/2	coiled-coil domain-containing protein 97-like	-68.2222	0.0325917	++
L_4206_T_1/2	collagen and calcium binding egf domains 1	9.82822	0.0225532	-
L_3149_T_2/2	conserved protein	-8.22222	0.00979338	+
L_1624_T_1/2	crooked neck	INF	0.0258646	++++
L_2401_T_2/3	c-type lectin	-59.4643	0.0330263	++
L_2401_T_3/3	c-type lectin	8.77169	0.00374038	-
L_1615_T_6/8	cuticular protein isoform a	INF	0.00873166	++++
L_13_T_1/14	cuticular protein rr-1 motif 46	-138.889	0.0251234	+++
L_13_T_11/14	cuticular protein rr-1 motif 46	-416.444	0.0171926	+++
L_484_T_4/10	cystathionine gamma-lyase	-25.1111	0.0497718	++
L_1465_T_5/6	cytochrome b5-related	-240.778	0.00354002	+++
L_1237_T_1/3	cytochrome b-c1 complex subunit mitochondrial-like	-22.32	0.0381753	++
L_525_T_9/11	cytochrome oxidase subunit i	4.4902	0.0392917	-
L_1066_T_4/7	cytochrome p450	62.1786	0.0107765	--
L_1141_T_1/4	cytochrome p450	INF	0.0109676	++++
L_1141_T_4/4	cytochrome p450	-101.625	0.000263611	+++
L_126_T_1/1	cytochrome p450	-17.4277	0.0504738	++
L_1356_T_2/3	cytochrome p450	INF	0.0531209	++++
L_1649_T_1/1	cytochrome p450	-10.9253	0.042621	++
L_1814_T_3/5	cytochrome p450	26.2	0.0265105	--
L_2833_T_10/12	cytochrome p450	-35.6613	0.0493729	++
L_289_T_5/5	cytochrome p450	INF	0.00788343	++++
L_3036_T_2/7	cytochrome p450	INF	0.0157807	----
L_3036_T_3/7	cytochrome p450	6.43966	0.0131139	-
L_3036_T_4/7	cytochrome p450	9.48889	0.00333306	-
L_380_T_2/9	cytochrome p450	-4.44083	0.0213404	+
L_4375_T_4/5	cytochrome p450	INF	0.032823	++++
L_464_T_2/3	cytochrome p450	INF	0.0313352	++++
L_464_T_3/3	cytochrome p450	INF	0.0242556	++++
L_797_T_3/6	cytochrome p450	INF	0.00453103	----
L_4231_T_3/7	cytochrome p450 306a1	INF	0.0456666	----
L_406_T_12/23	cytochrome p450 321b1	INF	0.0536713	++++
L_669_T_9/12	cytochrome p450 321b1	INF	0.00738228	++++
L_1203_T_1/6	cytochrome p450 4c21-like	INF	0.0145765	++++
L_5684_T_3/3	cytochrome p450 4v2-like	INF	0.0547457	++++
L_1066_T_7/7	cytochrome p450 6k1-like	INF	0.0511268	++++
L_748_T_12/14	cytochrome partial	162.588	0.0233963	---
L_748_T_8/14	cytochrome partial	19.1868	0.0148281	--
L_659_T_3/8	cytosolic purine 5 -nucleotidase-like	172.533	0.0383043	---
L_2019_T_1/3	d-2-hydroxyglutarate mitochondrial-like	-10.3504	0.00698275	++
L_689_T_1/3	dendritic cell protein	-516.778	0.0211123	+++
L_4353_T_1/4	deoxyhypusine synthase	-5.92553	0.0507667	+
L_1938_T_2/3	deoxyribonuclease tatdn1-like	24.8136	0.0230985	--
L_849_T_2/11	dihydropyrimidine dehydrogenase	-23.1505	0.0309677	++
L_5507_T_1/2	dipeptidyl peptidase 3-like	INF	0.0302923	++++
L_2724_T_3/3	dna-directed rna polymerase i subunit rpa2-like	17.3696	0.00929923	--
L_3677_T_1/3	dna-directed rna polymerase iii subunit rpc4	INF	0.00501265	++++
L_2317_T_2/2	dna-directed rna polymerases and iii subunit rpabc3-like	5.76542	0.037288	-
L_1933_T_4/6	dolichyl-diphosphooligosaccharide--protein glycosyltransferase subunit 1-like	27	0.0404576	--
L_2678_T_3/3	dual specificity protein phosphatase 23	9.94286	0.0421424	-
L_764_T_2/4	dynein light chain roadblock-type 2-like	INF	0.0137406	----
L_1855_T_1/3	ecdysteroid 22-kinase	4.08403	0.039845	-
L_3383_T_1/3	electron transfer flavoprotein-ubiquinone mitochondrial-like	-8.81481	0.0331587	+
L_5913_T_1/1	elongation of very long chain fatty acids protein aael008004-like	INF	0.0479559	++++
L_2687_T_2/11	elongator complex protein 3	INF	0.0210048	++++
L_2687_T_8/11	elongator complex protein 3	INF	0.0460514	++++
L_1059_T_3/3	enolase partial	-15.625	0.0358739	++
L_4054_T_2/2	epoxide hydrolase 4-like	-5.42222	0.0510756	+
L_1415_T_7/8	ethanolaminephosphotransferase 1-like	INF	0.00896588	++++
L_1655_T_2/2	eukaryotic translation initiation factor 2d isoform x1	INF	0.000788872	++++
L_194_T_3/3	eukaryotic translation initiation factor 3 subunit e-like	1974.18	0.0320898	----
L_4010_T_1/2	exosome complex component mtr3-like	INF	0.00376694	++++
L_1360_T_7/9	facilitated trehalose transporter tret1-like	-7.16185	0.0250696	+
L_1748_T_10/12	facilitated trehalose transporter tret1-like	INF	0.0337039	++++
L_2501_T_5/11	facilitated trehalose transporter tret1-like	9.56522	0.038731	-
L_3_T_7/13	facilitated trehalose transporter tret1-like	5.03883	0.00612116	-
L_79_T_6/6	farnesoic acid o-methyltransferase	-38.8913	0.0251887	++
L_2031_T_3/4	fat3 protein	-214.8	0.00932928	+++
L_1546_T_6/6	fatty acid binding protein	-65.9643	0.0394974	++
L_153_T_1/1	fatty acid synthase	INF	0.0318045	++++
L_1107_T_12/18	fatty acyl- reductase 1	-22.1579	0.047421	++
L_1009_T_4/5	fatty acyl- reductase cg5065-like	-266.529	0.0373307	+++
L_1803_T_1/4	fe-s cluster assembly protein dre2 homolog	INF	0.00424407	++++
L_1198_T_8/9	fibulin 1	-5.11111	0.044662	+
L_1284_T_3/7	fimbrin plastin	INF	0.0125696	++++
L_1284_T_4/7	fimbrin plastin	-27.9333	0.053451	++
L_2257_T_1/5	follicular epithelium yolk protein subunit	-15.129	0.0464285	++
L_4972_T_1/1	frataxin isoform b	INF	0.0313773	++++
L_1397_T_7/9	fructose- -bisphosphatase	INF	0.040317	++++
L_613_T_6/7	fructose -bisphosphate aldolase	INF	0.039396	++++
L_5126_T_1/2	ftsj methyltransferase domain-containing protein 1 homolog isoform x1	INF	0.039737	++++
L_413_T_3/9	fumarate mitochondrial	INF	0.0352013	++++
L_1827_T_8/10	fumarylacetoacetase	INF	0.0074893	++++
L_1535_T_1/5	fumarylacetoacetate hydrolase domain-containing protein 2-like	INF	0.0449387	++++
L_27_T_1/3	gamma-glutamyl hydrolase	INF	0.0319423	++++
L_5003_T_1/3	gamma-glutamyl transpeptidase	-17.0645	0.00766975	++
L_5002_T_4/4	gamma-interferon-inducible lysosomal thiol reductase-like	-7.08889	0.0394477	+
L_376_T_3/10	glioma tumor suppressor candidate region gene 2 protein	INF	0.0501161	----
L_2195_T_10/14	glucose dehydrogenase	-125	0.0421514	+++
L_459_T_2/3	glucosyl glucuronosyl transferases	INF	0.0320001	++++
L_3374_T_2/2	glutamate receptor	-22.6056	0.0174259	++
L_402_T_4/8	glutamate semialdehyde dehydrogenase	INF	0.00832135	----
L_3683_T_3/3	glutaminyl-trna synthetase	10.3784	0.0293334	--
L_1877_T_1/2	glutathione s-transferae zeta 2	-4.85771	0.0468788	+
L_1819_T_1/4	glutathione s-transferase	INF	0.0145765	++++
L_1819_T_2/4	glutathione s-transferase	INF	0.0423786	++++
L_4086_T_5/5	glutathione s-transferase	-4.16667	0.0452557	+
L_5323_T_2/3	glycerate kinase	INF	0.00248355	++++
L_4452_T_2/6	glycerophosphoryl diester periplasmic	17.6471	0.00899756	--
L_4452_T_4/6	glycerophosphoryl diester periplasmic	-49.6667	0.0226645	++
L_3187_T_2/3	glycosyl transferase	6.30303	0.00121261	-
L_6279_T_1/1	glycosyl transferase	5.68182	0.0273552	-
L_243_T_4/6	glyoxylate reductase hydroxypyruvate reductase	INF	0.0235677	++++
L_1880_T_1/6	group xiia secretory phospholipase a2-like	INF	0.0340721	++++
L_1098_T_4/4	gualynate kinase-1	19.1786	0.00625343	--
L_2556_T_1/2	h aca ribonucleoprotein complex subunit 2-like	16.0932	0.0214205	--
L_583_T_1/2	h+ transporting atp synthase subunit g	INF	0.00475376	++++
L_803_T_2/3	heat repeat-containing protein 1	INF	0.0509095	----
L_563_T_2/5	heat shock protein	INF	0.0498723	++++
L_2389_T_8/17	hemocyte protein-glutamine gamma-glutamyltransferase-like	12.1481	0.0443435	--
L_2569_T_8/9	hemolymph proteinase 19	-10.8449	0.0280274	++
L_2240_T_3/3	hemolymph proteinase 8	INF	0.0155242	++++
L_688_T_2/2	hexaprenyldihydroxybenzoate mitochondrial-like	INF	0.00424811	++++
L_1172_T_9/17	hig1 domain family member mitochondrial-like isoform x1	-6.92857	0.0153373	+
L_1459_T_1/6	high affinity nuclear juvenile hormone binding	11.0196	0.0484934	--
L_4815_T_3/3	histidine triad nucleotide-binding protein mitochondrial	INF	0.0488745	++++
L_1243_T_4/5	histidine--trna cytoplasmic-like	8.82969	0.0513717	-
L_5558_T_2/2	homeobox protein mohawk-like	INF	0.0225258	++++
L_3997_T_3/3	hsc-70-interacting protein	INF	0.0432872	++++
L_2545_T_3/7	hydroxybutyrate dehydrogenase	16.375	0.00129394	--
L_4692_T_1/2	hydroxybutyrate dehydrogenase	18.4286	0.0451485	--
L_3130_T_2/3	hypothetical protein KGM_00807	-4.20192	0.0248404	+
L_284_T_2/2	hypothetical protein KGM_06323	INF	0.00478652	----
L_4436_T_3/3	hypothetical protein KGM_14006	INF	0.0149326	----
L_4365_T_5/5	hypothetical protein KGM_15082	5.0041	0.0409945	-
L_139_T_2/2	hypothetical protein KGM_17464	INF	0.0147625	----
L_2536_T_9/9	hypothetical protein KGM_20519	-5.025	0.0434283	+
L_6394_T_2/2	hypothetical protein KGM_22162	INF	0.0527211	----
L_2133_T_8/9	inducible metalloproteinase inhibitor	INF	0.04837	++++
L_1772_T_2/2	ino80 complex subunit b-like	6.88421	0.0522695	-
L_1357_T_1/4	inorganic phosphate cotransporter-like	7.93443	0.049565	-
L_1997_T_6/6	inorganic phosphate cotransporter-like	-27.4667	0.0368411	++
L_3754_T_6/8	inorganic phosphate cotransporter-like	-9.75	0.0181842	+
L_4344_T_2/2	inorganic phosphate cotransporter-like	-134.133	0.0156175	+++
L_1710_T_2/7	inositol oxygenase-like	36.5238	0.0409057	--
L_5575_T_3/3	insect intestinal mucin 3	-6.67273	0.0448157	+
L_2188_T_3/5	intestinal mucin	-12.3294	0.0171839	++
L_320_T_1/2	intron-binding protein aquarius	38.625	0.048551	--
L_2922_T_1/3	iodotyrosine dehalogenase 1	-4.57143	0.0381514	+
L_3338_T_1/2	isoform a	12.7222	0.030149	--
L_3696_T_2/3	isoform a	INF	0.0509281	++++
L_665_T_4/5	isoform a	36.0211	0.0227609	--
L_665_T_5/5	isoform a	INF	0.0439629	++++
L_693_T_16/18	isoform a	INF	0.0482479	----
L_367_T_3/3	isoform b	-206.484	0.0071954	+++
L_5375_T_1/2	isoform b	16.2843	0.0395591	--
L_6147_T_1/2	isoform b	7.04545	0.0525332	-
L_564_T_3/6	isoform c	12.9763	0.0302324	--
L_693_T_8/18	isoform c	INF	0.0161333	++++
L_831_T_1/7	jerky protein homolog-like	-7.6	0.00643028	+
L_294_T_3/4	juvenile hormone binding protein	-194.446	0.0353412	+++
L_4147_T_2/5	juvenile hormone epoxide hydrolase	INF	0.0079303	++++
L_4147_T_3/5	juvenile hormone epoxide hydrolase	44	0.0105741	--
L_3663_T_6/6	juvenile hormone-inducible protein	INF	0.0455563	++++
L_4131_T_2/5	juvenile hormone-inducible protein	20.1948	0.0335658	--
L_4131_T_3/5	juvenile hormone-inducible protein	INF	0.0225258	++++
L_4131_T_5/5	juvenile hormone-inducible protein	-38.3333	0.0302923	++
L_1103_T_3/4	kazal-type proteinase inhibitor	-28.408	0.0158822	++
L_972_T_7/14	kda proline-rich	INF	0.0547457	++++
L_5207_T_1/3	kiaa0152 homolog precursor	INF	0.0376376	----
L_339_T_5/5	-like 2	-4.26471	0.0515051	+
L_312_T_6/6	lipase	5.21489	0.0198283	-
L_2862_T_1/2	lipase 3	-6.3	0.0296075	+
L_4362_T_7/7	lipase 3	INF	0.0357693	++++
L_3095_T_1/1	lipid storage droplet protein 2	-29.5714	0.039737	++
L_3775_T_8/8	lipoamide acyltransferase component of branched-chain alpha-keto acid dehydrogenase mitochondrial	INF	0.00427255	++++
L_5467_T_1/1	lipoamide acyltransferase component of branched-chain alpha-keto acid dehydrogenase mitochondrial-like	INF	0.0419654	++++
L_292_T_4/4	lipoic acid synthase	-305.111	0.0165107	+++
L_2237_T_1/5	lipopolysaccharide-induced tumor necrosis factor-alpha factor homolog isoform x2	INF	0.00199567	++++
L_5879_T_1/1	lipoprotein	-4.75573	0.0129376	+
L_746_T_4/6	long-chain fatty acid-- ligase	INF	0.0423786	++++
L_2023_T_3/4	low quality protein: cub and sushi domain-containing protein partial	6.71528	0.0023206	-
L_2512_T_4/7	low quality protein: l-asparaginase-like	-50.7391	0.00667758	++
L_2512_T_7/7	low quality protein: l-asparaginase-like	INF	0.0491205	----
L_2587_T_1/2	low quality protein: papilin-like	INF	0.0194094	----
L_3420_T_3/7	low quality protein: translocation protein sec62-like	INF	0.0418226	++++
L_2900_T_3/8	luciferin 4-monooxygenase	INF	0.0488745	++++
L_1_T_10/14	luciferin 4-monooxygenase-like	INF	0.0418226	++++
L_1114_T_6/6	luciferin 4-monooxygenase-like	INF	0.00738505	++++
L_2900_T_4/8	luciferin 4-monooxygenase-like	INF	0.0430519	++++
L_6456_T_1/1	luciferin 4-monooxygenase-like	INF	0.0422639	++++
L_1866_T_3/4	l-xylulose reductase	INF	0.0301015	++++
L_2477_T_2/2	l-xylulose reductase	-103.789	0.0127111	+++
L_2622_T_7/9	lysosomal acid lipase	INF	0.0423786	++++
L_770_T_3/6	lysosomal alpha-glucosidase-like	INF	0.0177384	++++
L_581_T_1/10	lysozyme-like protein 1	INF	0.0398227	----
L_2549_T_6/7	magnesium transporter protein 1-like	INF	0.043077	++++
L_670_T_5/5	malate dehydrogenase	4.35994	0.0417958	-
L_4869_T_2/3	malate synthase	29.4286	0.0117287	--
L_3110_T_3/7	mast cell protease 8	INF	0.035661	++++
L_3110_T_7/7	mast cell protease 8	INF	0.0225258	++++
L_2333_T_2/5	mdl2	-192.794	0.0229322	+++
L_2333_T_3/5	mdl2	8.72881	0.0111676	-
L_2120_T_1/6	mediator of rna polymerase ii transcription subunit 21-like	4.24798	0.00158494	-
L_2600_T_4/7	methyltransferase-like protein 2-a-like	-7.50515	0.00907954	+
L_1930_T_4/10	mitochondrial glutamate carrier	-7.85338	0.0219918	+
L_1120_T_1/5	mitochondrial import inner membrane translocase subunit tim44-like	INF	0.0546285	++++
L_926_T_4/4	mitochondrial manganese superoxide dismutase	INF	0.0482177	++++
L_2225_T_2/4	mitochondrial ribosomal protein l11	-12.2133	0.0249675	++
L_3305_T_2/2	mitochondrial ubiquitin ligase activator of nfkb 1-like	4.17339	0.00242675	-
L_3895_T_1/2	mitogen-activated protein-binding protein-interacting protein	INF	0.0183338	----
L_6466_T_1/1	monocarboxylate transporter 14	INF	0.0192254	++++
L_3711_T_2/3	multiple c2 and transmembrane domain-containing protein 1-like	INF	0.0285233	++++
L_3711_T_3/3	multiple c2 and transmembrane domain-containing protein 1-like	10.0357	0.0075485	--
L_1841_T_6/7	muscular protein 20	INF	0.0274708	++++
L_1113_T_1/4	myosin regulatory light chain interacting protein	-5.03448	0.00362742	+
L_2365_T_1/1	myrosinase 1-like	-9.32271	0.0258893	+
L_2593_T_1/8	myrosinase 1-like	INF	0.0313773	++++
L_2851_T_1/1	myrosinase 1-like	INF	0.0472112	++++
L_5406_T_1/5	n -adenine-specific dna methyltransferase 2-like	INF	0.0198879	----
L_2843_T_2/2	n-acetylneuraminate lyase	INF	0.0300731	++++
L_217_T_2/10	nadh dehydrogenase	-15.6316	0.00457992	++
L_5189_T_1/2	nadh dehydrogenase	4.07692	0.0423786	-
L_747_T_1/4	nadh-ubiquinone oxidoreductase 39 kda subunit	-26.9482	0.0143662	++
L_344_T_2/14	nadph:quinone reductase	INF	0.0244012	++++
L_1582_T_6/8	neurochondrin homolog	INF	0.020147	++++
L_312_T_2/6	neutral lipase	INF	0.0295127	++++
L_4671_T_1/3	neutral lipase	-10.4804	0.0032917	++
L_6256_T_1/1	neutral lipase	INF	0.0546285	++++
L_6365_T_2/4	neutral lipase	4.94003	0.0353169	-
L_5268_T_2/2	neutral sphingomyelinase-like	-55.6	0.0147663	++
L_885_T_2/2	nfx1-type zinc finger-containing protein 1-like	INF	0.00973349	++++
L_283_T_2/3	notchless protein homolog 1-like	20.0278	0.0343534	--
L_5654_T_2/2	nuclear distribution protein	4.07362	0.0101647	-
L_5615_T_2/2	odorant receptor partial	INF	0.0394372	++++
L_1099_T_2/2	odorant-binding protein	-41.1071	0.0503482	++
L_2732_T_2/2	odorant-binding protein	25.5018	0.0437012	--
L_2565_T_3/3	odorant-binding protein 16	20.25	0	--
L_6478_T_2/2	odorant-binding protein 16	INF	0.00738505	++++
L_1668_T_14/15	organic cation transporter	INF	0.0259701	++++
L_1668_T_4/15	organic cation transporter	-25.5417	0.020529	++
L_4030_T_6/6	organic cation transporter	-10.2373	0.034775	++
L_1979_T_6/10	ornithine mitochondrial	347.765	0.0521517	---
L_1558_T_5/5	p15-2a protein	INF	0.00573516	++++
L_5858_T_2/2	pa domain-containing protein	34.9091	0.0392057	--
L_2588_T_8/9	peroxisomal acyl-coenzyme a oxidase 3-like	INF	0.0402829	++++
L_5767_T_1/1	pheromone biosynthesis activating partial	-5.42553	0.0488745	+
L_6635_T_1/1	phosphatidylethanolamine binding protein isoform 2	133.857	0.0519095	---
L_993_T_1/9	phosphoglycerate kinase	-5.29825	0.0285637	+
L_1995_T_6/12	phosphoribosyl pyrophosphate synthetase	-18	0.0174012	++
L_592_T_4/4	phosphoribosylformylglycinamidine synthase-like	-20.2	0.0044209	++
L_1387_T_4/4	plasma alpha-l-fucosidase	-5.59671	0.0290466	+
L_5138_T_2/2	pleiotropic regulator 1	4.17355	0.0298197	-
L_5321_T_2/3	PREDICTED: uncharacterized protein DDB_G0284459-like	15.1696	0.0244579	--
L_406_T_4/23	PREDICTED: uncharacterized protein LOC100901472	INF	0.0254512	++++
L_2614_T_3/4	PREDICTED: uncharacterized protein LOC101738428 isoform X1	INF	0.0285637	++++
L_4963_T_2/2	PREDICTED: uncharacterized protein LOC101738706	INF	0.0523095	++++
L_4012_T_2/2	PREDICTED: uncharacterized protein LOC101739604	10.7742	0.0468389	--
L_1297_T_3/4	PREDICTED: uncharacterized protein LOC101739721	-7.78947	0.00493494	+
L_4642_T_2/2	PREDICTED: uncharacterized protein LOC101742883 isoform X1	-29.7333	0.0427707	++
L_4656_T_3/3	PREDICTED: uncharacterized protein LOC101743598	4.06612	0.0428342	-
L_2277_T_1/4	PREDICTED: uncharacterized protein LOC101745969	-48.4	0.0544852	++
L_3629_T_1/4	pre-mrna-splicing factor 18-like	-6.64286	0.0482582	+
L_2174_T_1/3	proactivator polypeptide	INF	0.0172018	++++
L_2550_T_1/7	probable 26s proteasome non-atpase regulatory subunit 3-like	INF	0.02028	++++
L_5371_T_3/4	probable 39s ribosomal protein mitochondrial-like	15.9265	0.0282061	--
L_2428_T_1/2	probable atp-dependent rna helicase cg8611-like	INF	0.0527672	++++
L_644_T_2/3	probable atp-dependent rna helicase ddx23-like	-26.0417	0.0370325	++
L_4720_T_1/2	probable methyltransferase tarbp1-like	7.53182	0.0429079	-
L_578_T_5/6	probable nadh dehydrogenase	14.6046	0.0117219	--
L_2491_T_1/6	probable peroxisomal acyl-coenzyme a oxidase 1-like	INF	0.00888249	++++
L_4006_T_1/1	probable peroxisomal acyl-coenzyme a oxidase 1-like	-64.3333	0.0178653	++
L_4997_T_2/2	probable protein brick1-b-like	-7	0.0128593	+
L_3293_T_3/3	probable rna 3 -terminal phosphate cyclase-like	INF	0.000456358	----
L_2341_T_6/14	prostaglandin reductase 1-like	7.82353	0.0175575	-
L_1554_T_1/3	prostatic acid phosphatase-like	-9.44118	0.0509095	+
L_3328_T_2/2	protease inhibitor 1	-4.11538	0.0078591	+
L_643_T_2/2	proteasome subunit alpha type-6-like	INF	0.00534962	----
L_1255_T_5/6	proteasome subunit beta type-5-like	32.25	0.0454681	--
L_5933_T_1/1	protein	-8.10356	0.0110201	+
L_5239_T_2/4	protein fam50 homolog	INF	0.0355104	----
L_5546_T_2/2	protein polybromo-1	-57.3333	0.0293616	++
L_1759_T_1/3	protein prune homolog	-6	0.0192856	+
L_455_T_4/4	protein sec13 homolog	INF	0.0188193	++++
L_491_T_4/6	protein takeout-like	6.68817	0.00481367	-
L_4008_T_1/1	putative acetyltransferase	-13.1449	0.0545636	++
L_1700_T_4/11	pyrroline-5-carboxylate reductase	-138.679	0.0308572	+++
L_1700_T_8/11	pyrroline-5-carboxylate reductase	INF	0.0411568	++++
L_3107_T_1/3	pyrroline-5-carboxylate reductase	INF	0.0432872	++++
L_3107_T_3/3	pyrroline-5-carboxylate reductase	INF	0.0428802	++++
L_5678_T_1/1	pyrroline-5-carboxylate reductase	INF	0.0033157	++++
L_3422_T_1/3	rab-like protein 3-like	-25.6	0.0293086	++
L_1745_T_3/3	REPAT32	-101.8	0.0487457	+++
L_861_T_7/8	REPAT43	13.4653	0.012452	--
L_1314_T_1/2	retinoid-inducible serine carboxypeptidase-like	10.254	0.0272826	--
L_2861_T_3/7	retinol dehydratase	INF	0.0304579	++++
L_2861_T_5/7	retinol dehydratase	-10.3585	0.020529	++
L_3217_T_1/1	retinol dehydratase	-4.33333	0.0423786	+
L_1018_T_1/4	retinol-binding protein	5.14286	0.0387908	-
L_1311_T_19/20	reverse transcriptase	-58.4	0.0170021	++
L_4108_T_7/9	reverse transcriptase	INF	0.0340721	++++
L_2866_T_5/6	ribosomal l1 domain-containing protein cg13096-like	INF	0.0279472	++++
L_66_T_4/5	ribosomal protein l7a	-257.09	0.0218289	+++
L_30_T_1/6	ribosomal protein s23	INF	0.0423786	++++
L_4209_T_1/3	ribosome production factor 2 homolog	INF	0.0225258	++++
L_4855_T_2/2	ribosome production factor 2 homolog	INF	0.00733823	----
L_2239_T_2/2	rwd domain-containing protein 1-like	4.67809	0.0509649	-
L_1864_T_3/6	sarcosine mitochondrial-like	INF	0.0533835	++++
L_1801_T_2/3	scavenger receptor cysteine-rich protein	-11.428	0.00901798	++
L_409_T_3/5	scp-related protein	12.0992	0.0105072	--
L_409_T_5/5	scp-related protein	55.8214	0.0476057	--
L_2302_T_2/3	sec14-like protein 2-like	INF	0.0162092	++++
L_1734_T_2/2	selenium-binding protein 1	4.45946	0.0496351	-
L_1701_T_6/16	seminal fluid protein hacp058	INF	0.0485364	++++
L_1004_T_2/2	serine arginine repetitive matrix protein 1-like	INF	0.0388329	++++
L_4130_T_1/2	serine hydrolase-like	-11.0617	0.00234338	++
L_3696_T_3/3	serine protease	16.4727	0.0410875	--
L_3956_T_1/2	serine protease	4.67164	0.00517566	-
L_585_T_6/14	serine protease	INF	0.0547457	++++
L_3681_T_1/5	serine protease 33	INF	0.00891566	++++
L_4263_T_2/3	serine protease 33	INF	0.0331215	++++
L_3880_T_5/6	serine protease inhibitor dipetalogastin precursor	INF	0.0394372	++++
L_5417_T_1/1	serine protease inhibitor partial	-16.4667	0.0383702	++
L_1093_T_6/6	serine protease snake-like	INF	0.0323426	----
L_1513_T_1/1	serine--pyruvate mitochondrial-like	-100.467	0.0145049	+++
L_260_T_3/3	serine--pyruvate mitochondrial-like	INF	0.0538105	++++
L_5390_T_1/1	serine--pyruvate mitochondrial-like	-6.51613	0.0353314	+
L_1010_T_2/2	serine--trna mitochondrial-like	INF	0.043014	----
L_707_T_3/5	serpin 1	INF	0.0198115	++++
L_707_T_4/5	serpin 1	-18.0435	0.0181842	++
L_1324_T_7/7	seryl-trna synthetase	INF	0.0234402	++++
L_2716_T_3/6	set and mynd domain-containing protein 3-like	4.82784	0.00791926	-
L_937_T_1/8	short branched chain specific acyl- mitochondrial-like	INF	0.0074893	++++
L_4145_T_1/1	short chain dehydrogenase family protein	-116.326	0.0452406	+++
L_229_T_5/6	short-chain dehydrogenease reductase	INF	0.0482582	++++
L_3098_T_1/2	short-chain dehydrogenease reductase-like protein	-6.28947	0.0284863	+
L_2646_T_3/6	signal recognition particle receptor alpha subunit	-5.67391	0.0384465	+
L_983_T_5/5	similar to CG2970, partial	INF	0.0460514	++++
L_2162_T_5/5	single domain major allergen protein	221.57	0.00892056	---
L_1338_T_3/4	small ribonucleoprotein particle protein	96.5882	0.0301434	--
L_4314_T_1/6	sodium-dependent nutrient amino acid transporter 1-like	INF	0.0315793	++++
L_4314_T_4/6	sodium-dependent nutrient amino acid transporter 1-like	INF	0.0427049	++++
L_3623_T_5/8	sodium-dependent phosphate transporter	4.46552	0.0379621	-
L_4258_T_2/2	sodium-independent sulfate anion transporter-like	-9.58667	0.0276617	+
L_1246_T_3/3	speckle-type poz	INF	0.0033157	++++
L_3319_T_2/4	splicing factor 3b subunit 2-like	INF	0.0367038	++++
L_2499_T_2/2	structural maintenance of chromosomes protein 1a	-4.1958	0.0208881	+
L_1229_T_3/5	sugar transporter	-57.8947	0.0229578	++
L_1694_T_8/8	sugar transporter	-65.4444	0.00658549	++
L_4686_T_3/3	sulfotransferase 4a1-like	-11	0.0159122	++
L_3561_T_1/3	superkiller viralicidic activity 2-like 2-like	47.4118	0.0362698	--
L_2933_T_2/2	surfeit locus protein 1	INF	0.0172018	++++
L_2485_T_2/3	synaptic vesicle protein	-20.6667	0.0251639	++
L_992_T_4/5	synaptic vesicle protein	INF	0.0449387	++++
L_944_T_8/11	takeout jhbp like partial	-10.1408	0.0127503	++
L_460_T_3/5	takeout jhbp like protein	-11.4016	0.00882211	++
L_460_T_4/5	takeout jhbp like protein	INF	0.00869679	++++
L_460_T_5/5	takeout jhbp like protein	110.485	0.0338961	---
L_2222_T_3/3	threonine mitochondrial-like	INF	0.0503203	++++
L_623_T_2/4	tpa: cuticle protein	-5.52472	0.0450289	+
L_663_T_4/6	tpa: cuticle protein	6.66667	0.0311819	-
L_530_T_1/4	tppp family protein cg4893-like	INF	0.00376694	++++
L_1392_T_1/2	transcription factor btf3 homolog 4-like	INF	0.0208527	++++
L_3432_T_3/3	transcription factor iifalpha	4.01546	0.00761731	-
L_3730_T_1/2	transcription initiation factor tfiid subunit 13	INF	0.0523095	++++
L_4143_T_1/3	transcription initiation factor tfiid subunit 7	INF	0.0337116	++++
L_4143_T_3/3	transcription initiation factor tfiid subunit 7	INF	0.0206622	++++
L_4082_T_1/3	transcription initiation factor tfiid subunit 9-like	INF	0.040317	++++
L_4082_T_2/3	transcription initiation factor tfiid subunit 9-like	-25.2	0.0192856	++
L_4237_T_3/4	translation initiation factor if- mitochondrial-like	-74.1111	0.0212772	++
L_690_T_4/5	transmembrane emp24 domain-containing protein 9	INF	0.0228983	++++
L_3614_T_2/4	transmembrane protein 161b-like	INF	0.0353314	++++
L_3960_T_2/4	transmembrane protein 186	INF	0.0407306	++++
L_3960_T_3/4	transmembrane protein 186	-61.6667	0.0326186	++
L_1001_T_8/8	transmembrane protein 214-like	INF	0.032823	++++
L_2468_T_2/2	transport protein sec61 alpha subunit	-18.1333	0.0272317	++
L_224_T_3/4	transposable element tc3 transposase	INF	0.000788872	++++
L_393_T_2/3	transposase	-10.2204	0.0137325	++
L_5132_T_1/4	trna (adenine-n -)-methyltransferase catalytic subunit trmt61a-like	INF	0.0531209	++++
L_2675_T_1/3	trypsin 7	-8.87903	0.00847039	+
L_2675_T_3/3	trypsin 7	-13.9355	0.0417463	++
L_620_T_2/4	trypsin ia2	81.1938	0.0271211	--
L_3153_T_6/6	trypsin inhibitor like cysteine rich domain protein	INF	0.00199567	++++
L_3904_T_2/3	tubulin--tyrosine ligase-like protein 12-like	INF	0.00501265	++++
L_2018_T_3/3	u3 small nucleolar ribonucleoprotein protein imp3	INF	0.0132861	----
L_4607_T_1/2	u3 small nucleolar ribonucleoprotein protein imp4-like	5.95238	0.0244733	-
L_1521_T_4/6	u3 small nucleolar rna-associated protein 14 homolog a isoform 2	10.8182	0.0353314	--
L_2449_T_2/2	u3 small nucleolar rna-associated protein 6 homolog	INF	0.0192274	----
L_4881_T_3/4	u6 snrna-associated sm-like protein lsm4	6.58824	0.0200971	-
L_851_T_3/7	u6 snrna-associated sm-like protein lsm6-like	INF	0	++++
L_851_T_5/7	u6 snrna-associated sm-like protein lsm6-like	INF	0.0377825	++++
L_851_T_6/7	u6 snrna-associated sm-like protein lsm6-like	INF	0.0125632	++++
L_1097_T_4/4	ubiquinol-cytochrome c reductase complex 14kd subunit	-620.382	0.0356646	+++
L_3874_T_6/7	ubiquinone biosynthesis protein coq7-like protein	INF	0.00589446	++++
L_867_T_12/12	ubiquitin c	-9.54167	0.0361914	+
L_5830_T_1/1	ubiquitin-fold modifier-conjugating enzyme 1	INF	0.0153743	++++
L_1390_T_6/9	udp-glucosyltransferase 33f4	-21.787	0.0104912	++
L_492_T_3/8	udp-glucosyltransferase 40r3	6.29268	0.00488946	-
L_571_T_4/11	udp-glucosyltransferase 41d2	INF	0.0298799	++++
L_776_T_1/6	udp-glucosyltransferase precursor	4.37778	0.0501554	-
L_3194_T_4/8	ufm1-conjugating enzyme 1	INF	0.018785	++++
L_205_T_4/8	unknown	58.9286	0.00800639	--
L_1527_T_1/1	unknown unsecreted protein	-4.76387	0.0390905	+
L_2280_T_3/3	unknown unsecreted protein	INF	0.0111676	++++
L_5692_T_2/2	upf0361 protein c3orf37 homolog	32.6364	0.0547457	--
L_2340_T_2/2	upf0451 protein c17orf61 homolog	19.8592	0.0204371	--
L_3337_T_4/5	upf0562 protein c7orf55 homolog	INF	0.0158209	++++
L_1824_T_4/5	upf0568 protein c14orf166 homolog	167.455	0.0198119	---
L_3307_T_1/1	uroporphyrinogen decarboxylase	40.625	0.0140556	--
L_4625_T_1/2	vacuolar protein sorting	INF	0.0285573	++++
L_1683_T_3/5	venom dipeptidyl peptidase 4-like	INF	0.0395387	----
L_2372_T_2/7	viral iap-associated factor	INF	0.0346019	++++
L_2372_T_4/7	viral iap-associated factor	12.9106	0.0156408	--
L_3842_T_1/3	wd repeat-containing protein 74-like	8.05405	0.0146324	-
L_3887_T_2/3	wd-repeat protein	INF	0.0251639	++++
L_3887_T_3/3	wd-repeat protein	5.50495	0.0488745	-
L_4449_T_1/2	williams-beuren syndrome chromosomal region 16 protein homolog	8.94972	0.0192314	-
L_4219_T_4/4	xaa-pro aminopeptidase 1-like	-10.8571	0.0460514	++
L_4526_T_1/1	xaa-pro aminopeptidase 2	-7.04545	0.043014	+
L_216_T_3/9	yeats domain containing protein 4	6.48889	0.0420365	-
L_72_T_1/3	zinc carboxypeptidase a 1	-12.0526	0.0393596	++
L_2520_T_1/2	zinc carboxypeptidase a 1-like	-7.32394	0.0184271	+
L_72_T_2/3	zinc carboxypeptidase a 1-like	INF	0.0183589	++++
L_4480_T_2/2	zinc finger 1	INF	0.00558801	++++
L_3596_T_1/3	zinc finger mym-type protein 1-like	INF	0.0527672	++++
L_4182_T_3/3	zinc finger protein and btb domain-containing	35.25	0.0549615	--
L_3879_T_2/2	zinc transporter 9-like	24.3214	0.00682415	--
L_1345_T_11/11	zinc-containing alcohol dehydrogenase	INF	0.0315632	++++
